# Supplementary material for: MyFishCheck: A Model to Assess Fish Welfare in Aquaculture
Source: Animals (Basel). 2021 Jan 11;11(1):145. doi: 10.3390/ani11010145 (PMC7826897; doi:10.3390/ani11010145)
Supplement: Supplementary file 1 [file animals-11-00145-s001.zip]

Archive with 4 entries (4 files):
- MyFishCheck_subm_suppl/Supplementary_S1.pdf
- MyFishCheck_subm_suppl/Supplementary_S2.pdf
- MyFishCheck_subm_suppl/Supplementary_S3.pdf
- MyFishCheck_subm_suppl/Supplementary_S4.xlsx
